# Supplementary material for: Case Report: FGFR1 mutation and massive chromosome loss drive malignant transformation of low-grade gliomas
Source: Front Oncol. 2025 Nov 14;15:1694881. doi: 10.3389/fonc.2025.1694881 (PMC12660100; doi:10.3389/fonc.2025.1694881)
Supplement: Supplementary file 1 [file Table1.xlsx]

## Sheet: Sheet1
	ABCB1	ABCC2	ABCG2	ABL1	ABL2	ACTG1	ACVR1	ACVR1B	ACYP2	AGO2
	AKT1	AKT2	AKT3	ALK	ALOX12B	AMELX	AMELY	AMER1(FAM123B)	ANKRD11	APC
	AR	ARAF	ARFRP1	ARID1A	ARID1B	ARID2	ARID5B	ASXL1	ASXL2	ATIC
	ATM	ATR	ATRX	AURKA	AURKB	AXIN1	AXIN2	AXL	B2M	BABAM1
	BAP1	BARD1	BBC3	BCL10	BCL2	BCL2L1	BCL2L11	BCL2L2	BCL6	BCOR
	BCORL1	BCR	BIRC3	BLM	BMPR1A	BRAF	BRCA1	BRCA2	BRD4	BRIP1
	BTG1	BTG2	BTK	C11orf30(EMSY)	C8orf34	CALR	CARD11	CARM1	CASP7	CASP8
	CBFB	CBL	CBR3	CCND1	CCND2	CCND3	CCNE1	CD22	CD274(PD-L1)	CD276
	CD70	CD74	CD79A	CD79B	CDA	CDC42	CDC73	CDH1	CDK12	CDK4
	CDK6	CDK8	CDKN1A	CDKN1B	CDKN2A	CDKN2B	CDKN2C	CEBPA	CENPA	CHD2
	CHD4	CHEK1	CHEK2	CHST3	CIC	CREBBP	CRKL	CRLF2	CSDE1	CSF1R
	CSF3R	CTCF	CTLA4	CTNNA1	CTNNB1	CUL3	CUL4A	CXCL12	CXCR4	CYLD
	CYP17A1	CYP19A1	CYP2B6	CYP2C8	CYP2D6	CYP2E1	CYP3A4	CYP3A5	CYSLTR2	DAXX
	DCK	DCUN1D1	DDR1	DDR2	DDX3X	DHFR	DICER1	DIS3	DNAJB1	DNMT1
	DNMT3A	DNMT3B	DOT1L	DPYD	DROSHA	DUSP4	DYNC2H1	E2F3	EED	EGFL7
	EGFR	EIF1AX	EIF4A2	EIF4E	ELF3	EP300	EPAS1	EPCAM	EPHA3	EPHA5
	EPHA7	EPHB1	EPHB4	ERBB2	ERBB3	ERBB4	ERCC1	ERCC2	ERCC3	ERCC4
	ERCC5	ERF	ERG	ERRFI1	ESR1	ESR2	ETV1	ETV4	ETV5	ETV6
	EWSR1	EZH1	EZH2	EZR	FAM175A(ABRAXAS1)	FAM46C	FAM58A(CCNQ)	FANCA	FANCC	FANCD2
	FANCE	FANCF	FANCG	FANCL	FAS	FAT1	FBXW7	FGF10	FGF12	FGF14
	FGF19	FGF23	FGF3	FGF4	FGF6	FGFR1	FGFR2	FGFR3	FGFR4	FH
	FLCN	FLI1	FLT1	FLT3	FLT4	FOXA1	FOXL2	FOXO1	FOXP1	FRS2
	FUBP1	FYN	GABRA6	GALNT14	GATA1	GATA2	GATA3	GATA4	GATA6	GID4(C17orf39)
	GLI1	GNA11	GNA13	GNAQ	GNAS	GPR124(ADGRA2)	GPS2	GREM1	GRIN2A	GRM3
	GSK3B	GSTM1	GSTP1	GSTT1	H3F3A	H3F3B	H3F3C	HDAC1	HGF	HIST1H1C
	HIST1H2BD	HIST1H3A	HIST1H3B	HIST1H3C	HIST1H3D	HIST1H3E	HIST1H3F	HIST1H3G	HIST1H3H	HIST1H3I
	HIST1H3J	HIST2H3C	HIST2H3D	HIST3H3	HLA-A	HLA-B	HLA-C	HLA-DMA	HLA-DMB	HLA-DOA
	HLA-DOB	HLA-DPA1	HLA-DPB1	HLA-DQA1	HLA-DQA2	HLA-DQB1	HLA-DQB2	HLA-DRA	HLA-DRB1	HLA-DRB3
	HLA-DRB4	HLA-DRB5	HNF1A	HOXB13	HRAS	HSD3B1	HSP90AA1	ICOSLG	ID3	IDH1
	IDH2	IFNGR1	IGF1	IGF1R	IGF2	IKBKE	IKZF1	IL10	IL7R	INHA
	INHBA	INPP4A	INPP4B	INPPL1	INSR	IRF2	IRF4	IRS1	IRS2	ITPA
	JAK1	JAK2	JAK3	JUN	KAT6A(MYST3)	KDM5A	KDM5C	KDM6A	KDR	KEAP1
	KEL	KIT	KLF4	KLHL6	KMT2A(MLL)	KMT2B	KMT2C(MLL3)	KMT2D(MLL2)	KNSTRN	KRAS
	LATS1	LATS2	LMO1	LRP1B	LTK	LYN	LZTR1	MAF	MAGI2	MALT1
	MAP2K1(MEK1)	MAP2K2(MEK2)	MAP2K4	MAP3K1	MAP3K13	MAP3K14	MAPK1	MAPK3	MAPKAP1	MAX
	MCL1	MDC1	MDM2	MDM4	MED12	MEF2B	MEN1	MERTK	MET	MGA
	MITF	MKNK1	MLH1	MPL	MRE11A(MRE11)	MSH2	MSH3	MSH6	MSI1	MSI2
	MST1	MST1R	MTAP	MTHFR	MTOR	MTR	MTRR	MUTYH	MYB	MYC
	MYCL(MYCL1)	MYCN	MYD88	MYOD1	NBN	NCF4	NCOA3	NCOR1	NEGR1	NF1
	NF2	NFE2L2	NFKBIA	NKX2-1	NKX3-1	NOS3	NOTCH1	NOTCH2	NOTCH3	NOTCH4
	NPM1	NQO1	NRAS	NRG1	NSD1	NT5C2	NTHL1	NTRK1	NTRK2	NTRK3
	NUDT15	NUF2	NUP93	NUTM1	P2RY8	PAK1	PAK3	PAK7(PAK5)	PALB2	PARK2(PRKN)
	PARP1	PARP2	PARP3	PAX5	PBRM1	PDCD1(PD-1)	PDCD1LG2(PD-L2)	PDGFB	PDGFRA	PDGFRB
	PDK1	PDPK1	PGR	PHOX2B	PIK3C2B	PIK3C2G	PIK3C3	PIK3CA	PIK3CB	PIK3CD
	PIK3CG	PIK3R1	PIK3R2	PIK3R3	PIM1	PLCG2	PLK2	PMAIP1	PMS1	PMS2
	PNPLA3	PNRC1	POLD1	POLE	PPARG	PPM1D	PPP2R1A	PPP2R2A	PPP4R2	PPP6C
	PRDM1	PRDM14	PREX2	PRKAR1A	PRKCI	PRKD1	PRKDC	PRSS1	PRSS8	PTCH1
	PTEN	PTP4A1	PTPN11	PTPRD	PTPRO	PTPRS	PTPRT	PYGL	QKI	RAB35
	RAC1	RAC2	RAD21	RAD50	RAD51	RAD51B	RAD51C	RAD51D	RAD52	RAD54L
	RAF1	RANBP2	RARA	RASA1	RB1	RBM10	RECQL	RECQL4	REL	RET
	RFWD2(COP1)	RHEB	RHOA	RICTOR	RIT1	RNF43	ROS1	RPS6KA4	RPS6KB2	RPTOR
	RRAGC	RRAS	RRAS2	RRM1	RSPO2	RTEL1	RUNX1	RUNX1T1	RXRA	RYBP
	SDC4	SDHA	SDHAF2	SDHB	SDHC	SDHD	SEMA3C	SESN1	SESN2	SESN3
	SETD2	SETD8(KMT5A)	SF3B1	SGK1	SH2B3	SH2D1A	SHOC2	SHQ1	SLC10A2	SLC22A12
	SLC22A16	SLC31A1	SLC34A2	SLCO1B1	SLCO1B3	SLIT1	SLIT2	SLX4	SMAD2	SMAD3
	SMAD4	SMARCA4	SMARCB1	SMARCD1	SMO	SMYD3	SNCAIP	SOCS1	SOD2	SOS1
	SOX10	SOX17	SOX2	SOX9	SPEN	SPOP	SPRED1	SPTA1	SRC	SRSF2
	STAG2	STAT3	STAT4	STAT5A	STAT5B	STK11	STK19	STK40	SUFU	SUZ12
	SYK	TAF1	TAP1	TAP2	TBX3	TCEB1(ELOC)	TCF3	TCF7L2	TEK	TERC
	TERT(Promoter included)	TET1	TET2	TGFBR1	TGFBR2	TIPARP	TMEM127	TMPRSS2	TNFAIP3	TNFRSF14
	TOP1	TOP2A	TP53	TP53BP1	TP63	TPMT	TRAF2	TRAF7	TRRAP	TSC1
	TSC2	TSHR	TYMS	TYRO3	U2AF1	UGT1A1	UMPS	UPF1	VEGFA	VHL
	VTCN1	WHSC1(MMSET/NSD2)	WHSC1L1(NSD3)	WISP3	WT1	WWTR1	XIAP	XPC	XPO1	XRCC1
	XRCC2	YAP1	YES1	ZBTB2	ZFHX3	ZNF148	ZNF217	ZNF703	／	／
